# Supplementary material for: Longitudinal Association Between Menopausal Transition and Obstructive Sleep Apnea with Effect Modification by Salt Intake: A Prospective Cohort Study
Source: Nutrients. 2025 Nov 19;17(22):3612. doi: 10.3390/nu17223612 (PMC12655854; doi:10.3390/nu17223612)
Supplement: Supplementary file 1 [file nutrients-17-03612-s001.zip]

Archive with 1 entries (1 files):
- nutrients-3956497-supplementary.pdf
